# Supplementary material for: Assessment of the Spoilage Microbiota during Refrigerated (4 °C) Vacuum-Packed Storage of Fresh Greek Anthotyros Whey Cheese without or with a Crude Enterocin A-B-P-Containing Extract
Source: Foods. 2021 Nov 30;10(12):2946. doi: 10.3390/foods10122946 (PMC8701269; doi:10.3390/foods10122946)
Supplement: Supplementary file 1 [file foods-10-02946-s001.zip]

Archive with 1 entries (1 files):
- foods-1464957-supplementary.pdf
